# Supplementary material for: Cannabinol Inhibits Cellular Proliferation, Invasion, and Angiogenesis of Neuroblastoma via Novel miR-34a/tRiMetF31/PFKFB3 Axis
Source: Cancers (Basel). 2022 Apr 10;14(8):1908. doi: 10.3390/cancers14081908 (PMC9027424; doi:10.3390/cancers14081908)
Supplement: Supplementary file 1 [file cancers-14-01908-s001.zip]

Archive with 1 entries (1 files):
- cancers-1652842-Supplementary.pdf
